# Supplementary material for: Diets of Three Sympatric Grebe Species in Lake Titicaca Indicate Possible Dietary Niche Partitioning
Source: Ecol Evol. 2025 Sep 29;15(10):e72123. doi: 10.1002/ece3.72123 (PMC12480441; doi:10.1002/ece3.72123)
Supplement: Supplementary file 1 — Data S1: Supporting Information. [file ECE3-15-e72123-s001.zip]

Archive with 6 entries (6 files):
- ece372123-sup-0003-Supinfo3.csv
- ece372123-sup-0004-Supinfo4.csv
- ece372123-sup-0005-Supinfo5.csv
- ece372123-sup-0006-Supinfo6.csv
- ece372123-sup-0001-Supinfo1.csv
- ece372123-sup-0002-Supinfo2.R
