# Supplementary material for: Diets of Three Sympatric Grebe Species in Lake Titicaca Indicate Possible Dietary Niche Partitioning
Source: Ecol Evol. 2025 Sep 29;15(10):e72123. doi: 10.1002/ece3.72123 (PMC12480441; doi:10.1002/ece3.72123)
Supplement: Supplementary file 1 — Data S1: Supporting Information. [file ECE3-15-e72123-s001.zip › ece372123-sup-0003-Supinfo3.csv]

Individual	Species	Age	Sector	Fish	Insects	Amphipods	Molluscs	Miscellaneus_Inverts
R_microptera_Adult_1	R_microptera	Adult	Chucuito	0	0	1	1	0
R_microptera_Adult_2	R_microptera	Adult	Chucuito	1	0	1	1	0
R_microptera_Adult_3	R_microptera	Adult	Chucuito	1	1	1	1	0
R_microptera_Adult_4	R_microptera	Adult	Chucuito	1	1	0	1	0
R_microptera_Adult_5	R_microptera	Adult	Chucuito	0	0	1	0	0
R_microptera_Juvenile_1	R_microptera	Juvenile	Chucuito	0	1	1	0	0
R_microptera_Juvenile_2	R_microptera	Juvenile	Chucuito	1	1	0	0	0
R_microptera_Juvenile_3	R_microptera	Juvenile	Chucuito	0	0	1	1	0
R_microptera_Juvenile_4	R_microptera	Juvenile	Chucuito	1	0	1	1	0
R_microptera_Juvenile_5	R_microptera	Juvenile	Chucuito	0	0	1	1	0
R_microptera_Juvenile_6	R_microptera	Juvenile	Chucuito	1	0	0	1	0
R_microptera_Juvenile_7	R_microptera	Juvenile	Chucuito	0	1	1	1	0
R_microptera_Juvenile_8	R_microptera	Juvenile	Chucuito	1	0	1	0	0
R_microptera_Juvenile_9	R_microptera	Juvenile	Chucuito	0	1	1	0	0
R_microptera_Juvenile_10	R_microptera	Juvenile	Chucuito	0	0	1	1	0
R_microptera_Adult_6	R_microptera	Adult	Huata	1	0	1	1	0
R_microptera_Adult_7	R_microptera	Adult	Huata	1	1	0	1	0
R_microptera_Adult_8	R_microptera	Adult	Huata	1	0	0	0	1
R_microptera_Adult_9	R_microptera	Adult	Huata	1	1	1	1	1
R_microptera_Adult_10	R_microptera	Adult	Huata	0	1	0	0	0
R_microptera_Adult_11	R_microptera	Adult	Huata	0	1	0	1	0
R_microptera_Adult_12	R_microptera	Adult	Huata	0	1	1	1	0
R_microptera_Adult_13	R_microptera	Adult	Huata	1	1	1	1	0
R_microptera_Adult_14	R_microptera	Adult	Huata	0	0	1	1	0
R_microptera_Adult_15	R_microptera	Adult	Huata	1	1	0	1	0
R_microptera_Adult_16	R_microptera	Adult	Huata	1	0	1	1	0
R_microptera_Adult_17	R_microptera	Adult	Huata	1	1	1	1	0
R_microptera_Juvenile_11	R_microptera	Juvenile	Huata	1	0	0	1	0
R_microptera_Juvenile_12	R_microptera	Juvenile	Huata	1	1	1	1	0
R_microptera_Juvenile_13	R_microptera	Juvenile	Huata	1	0	1	1	1
R_microptera_Adult_18	R_microptera	Adult	Huancane	1	0	0	1	1
R_microptera_Adult_19	R_microptera	Adult	Huancane	0	1	1	0	0
R_microptera_Adult_20	R_microptera	Adult	Huancane	0	1	1	0	1
R_microptera_Adult_21	R_microptera	Adult	Huancane	0	1	0	1	1
R_microptera_Adult_22	R_microptera	Adult	Huancane	0	0	1	0	0
R_microptera_Adult_23	R_microptera	Adult	Huancane	1	0	1	1	1
R_microptera_Adult_24	R_microptera	Adult	Huancane	0	0	1	1	0
R_microptera_Adult_25	R_microptera	Adult	Huancane	0	0	1	1	0
R_microptera_Adult_26	R_microptera	Adult	Huancane	1	1	0	0	0
R_microptera_Juvenile_14	R_microptera	Juvenile	Huancane	0	1	1	1	1
R_microptera_Juvenile_15	R_microptera	Juvenile	Huancane	0	1	1	1	0
R_microptera_Juvenile_16	R_microptera	Juvenile	Huancane	0	1	1	0	0
R_microptera_Juvenile_17	R_microptera	Juvenile	Huancane	0	0	0	1	0
R_microptera_Juvenile_18	R_microptera	Juvenile	Huancane	1	0	0	1	1
R_microptera_Juvenile_19	R_microptera	Juvenile	Huancane	1	1	0	0	1
R_rolland_Adult_1	R_rolland	Adult	Chucuito	1	0	1	1	0
R_rolland_Adult_2	R_rolland	Adult	Chucuito	1	0	1	1	1
R_rolland_Adult_3	R_rolland	Adult	Chucuito	0	0	1	1	1
R_rolland_Adult_4	R_rolland	Adult	Chucuito	0	0	1	1	1
R_rolland_Adult_5	R_rolland	Adult	Chucuito	0	1	1	1	0
R_rolland_Adult_6	R_rolland	Adult	Chucuito	1	0	1	1	1
R_rolland_Adult_7	R_rolland	Adult	Chucuito	0	0	1	0	0
R_rolland_Adult_8	R_rolland	Adult	Chucuito	0	1	0	1	1
R_rolland_Adult_9	R_rolland	Adult	Chucuito	0	1	1	1	1
R_rolland_Juvenile_1	R_rolland	Juvenile	Chucuito	0	0	1	1	0
R_rolland_Juvenile_2	R_rolland	Juvenile	Chucuito	1	0	1	1	1
R_rolland_Juvenile_3	R_rolland	Juvenile	Chucuito	1	0	1	0	1
R_rolland_Juvenile_4	R_rolland	Juvenile	Chucuito	0	0	1	1	0
R_rolland_Juvenile_5	R_rolland	Juvenile	Chucuito	0	1	1	1	1
R_rolland_Juvenile_6	R_rolland	Juvenile	Chucuito	0	1	1	1	1
R_rolland_Adult_10	R_rolland	Adult	Huata	0	1	0	1	0
R_rolland_Adult_11	R_rolland	Adult	Huata	0	0	1	1	0
R_rolland_Adult_12	R_rolland	Adult	Huata	0	1	1	1	0
R_rolland_Adult_13	R_rolland	Adult	Huata	0	1	1	1	0
R_rolland_Adult_14	R_rolland	Adult	Huata	0	0	1	1	0
R_rolland_Adult_15	R_rolland	Adult	Huata	0	0	1	1	0
R_rolland_Adult_16	R_rolland	Adult	Huata	1	0	1	1	0
R_rolland_Adult_17	R_rolland	Adult	Huata	0	1	1	1	0
R_rolland_Adult_18	R_rolland	Adult	Huata	1	1	1	0	0
R_rolland_Adult_19	R_rolland	Adult	Huata	0	1	1	1	0
R_rolland_Adult_20	R_rolland	Adult	Huata	0	0	1	1	0
R_rolland_Juvenile_7	R_rolland	Juvenile	Huata	1	1	1	1	0
R_rolland_Juvenile_8	R_rolland	Juvenile	Huata	1	1	1	0	0
R_rolland_Juvenile_9	R_rolland	Juvenile	Huata	1	1	0	1	0
R_rolland_Juvenile_10	R_rolland	Juvenile	Huata	1	0	1	1	0
P_occipitalis_Adult_1	P_occipitalis	Adult	Huata	0	1	1	1	0
P_occipitalis_Adult_2	P_occipitalis	Adult	Huata	0	1	1	1	0
P_occipitalis_Adult_3	P_occipitalis	Adult	Huata	0	1	1	1	1
P_occipitalis_Adult_4	P_occipitalis	Adult	Huata	0	1	0	1	0
P_occipitalis_Adult_5	P_occipitalis	Adult	Huata	0	1	1	1	0
P_occipitalis_Adult_6	P_occipitalis	Adult	Huata	0	1	1	0	0
P_occipitalis_Adult_7	P_occipitalis	Adult	Huata	0	1	1	1	0
P_occipitalis_Adult_8	P_occipitalis	Adult	Huata	0	1	1	1	0
P_occipitalis_Adult_9	P_occipitalis	Adult	Huata	0	1	1	1	0
P_occipitalis_Adult_10	P_occipitalis	Adult	Huata	0	1	1	1	1
P_occipitalis_Adult_11	P_occipitalis	Adult	Huata	0	1	1	1	0
P_occipitalis_Adult_12	P_occipitalis	Adult	Huata	0	1	1	1	0
P_occipitalis_Adult_13	P_occipitalis	Adult	Huata	0	1	1	1	0
P_occipitalis_Adult_14	P_occipitalis	Adult	Huata	0	1	1	1	0
P_occipitalis_Juvenile_1	P_occipitalis	Juvenile	Huata	0	1	0	1	1
