# Supplementary material for: Diets of Three Sympatric Grebe Species in Lake Titicaca Indicate Possible Dietary Niche Partitioning
Source: Ecol Evol. 2025 Sep 29;15(10):e72123. doi: 10.1002/ece3.72123 (PMC12480441; doi:10.1002/ece3.72123)
Supplement: Supplementary file 1 — Data S1: Supporting Information. [file ECE3-15-e72123-s001.zip › ece372123-sup-0004-Supinfo4.csv]

Species	P_occipitalis_numeric	R_microptera_numeric	R_rolland_numeric	P_occipitalis_pa	R_microptera_pa	R_rolland_pa
Fish	0	0.065724751	0.034694899	0	0.190740741	0.119444444
Insects	0.329720268	0.225714359	0.118883545	0.366666667	0.22962963	0.158333333
Amphipods	0.584495869	0.430257682	0.625630939	0.3	0.12962963	0.352777778
Molluscs	0.085783863	0.217391528	0.201476706	0.333333333	0.096296296	0.325
Misc_Inverts	0	0.060911681	0.01931391	0	0.353703704	0.044444444
