# Supplementary material for: Diets of Three Sympatric Grebe Species in Lake Titicaca Indicate Possible Dietary Niche Partitioning
Source: Ecol Evol. 2025 Sep 29;15(10):e72123. doi: 10.1002/ece3.72123 (PMC12480441; doi:10.1002/ece3.72123)
Supplement: Supplementary file 1 — Data S1: Supporting Information. [file ECE3-15-e72123-s001.zip › ece372123-sup-0005-Supinfo5.csv]

Target_Species	Group	Average
Fish	Podiceps occipitalis	0
Insects	Podiceps occipitalis	0.32972027
Amphipods	Podiceps occipitalis	0.58449587
Molluscs	Podiceps occipitalis	0.08578386
Miscellaneous Invertebrates	Podiceps occipitalis	0
Fish	Rollandia microptera	0.06572475
Insects	Rollandia microptera	0.22571436
Amphipods	Rollandia microptera	0.43025768
Molluscs	Rollandia microptera	0.21739153
Miscellaneous Invertebrates	Rollandia microptera	0.06091168
Fish	Rollandia rolland	0.0346949
Insects	Rollandia rolland	0.11888354
Amphipods	Rollandia rolland	0.62563094
Molluscs	Rollandia rolland	0.20147671
Miscellaneous Invertebrates	Rollandia rolland	0.01931391
