# Supplementary material for: Diets of Three Sympatric Grebe Species in Lake Titicaca Indicate Possible Dietary Niche Partitioning
Source: Ecol Evol. 2025 Sep 29;15(10):e72123. doi: 10.1002/ece3.72123 (PMC12480441; doi:10.1002/ece3.72123)
Supplement: Supplementary file 1 — Data S1: Supporting Information. [file ECE3-15-e72123-s001.zip › ece372123-sup-0006-Supinfo6.csv]

Target_Species	Group	Average
Fish	Podiceps occipitalis	0
Insects	Podiceps occipitalis	0.3666667
Amphipods	Podiceps occipitalis	0.3
Molluscs	Podiceps occipitalis	0.3333333
Miscellaneous Invertebrates	Podiceps occipitalis	0
Fish	Rollandia microptera	0.1907407
Insects	Rollandia microptera	0.2296296
Amphipods	Rollandia microptera	0.1296296
Molluscs	Rollandia microptera	0.0962963
Miscellaneous Invertebrates	Rollandia microptera	0.3537037
Fish	Rollandia rolland	0.11944444
Insects	Rollandia rolland	0.15833333
Amphipods	Rollandia rolland	0.35277778
Molluscs	Rollandia rolland	0.325
Miscellaneous Invertebrates	Rollandia rolland	0.04444444
