# Supplementary material for: Diets of Three Sympatric Grebe Species in Lake Titicaca Indicate Possible Dietary Niche Partitioning
Source: Ecol Evol. 2025 Sep 29;15(10):e72123. doi: 10.1002/ece3.72123 (PMC12480441; doi:10.1002/ece3.72123)
Supplement: Supplementary file 1 — Data S1: Supporting Information. [file ECE3-15-e72123-s001.zip › ece372123-sup-0001-Supinfo1.csv]

Individual	Species	Age	Sector	Fish	Insects	Amphipods	Molluscs	Miscellaneus_Inverts
R_microptera_Adult_1	R_microptera	Adult	Chucuito	0	0	25	2	0
R_microptera_Adult_2	R_microptera	Adult	Chucuito	1	0	10	3	0
R_microptera_Adult_3	R_microptera	Adult	Chucuito	1	5	18	5	0
R_microptera_Adult_4	R_microptera	Adult	Chucuito	1	3	0	5	0
R_microptera_Adult_5	R_microptera	Adult	Chucuito	0	0	10	0	0
R_microptera_Juvenile_1	R_microptera	Juvenile	Chucuito	0	4	15	0	0
R_microptera_Juvenile_2	R_microptera	Juvenile	Chucuito	1	2	0	0	0
R_microptera_Juvenile_3	R_microptera	Juvenile	Chucuito	0	0	12	1	0
R_microptera_Juvenile_4	R_microptera	Juvenile	Chucuito	1	0	10	1	0
R_microptera_Juvenile_5	R_microptera	Juvenile	Chucuito	0	0	26	7	0
R_microptera_Juvenile_6	R_microptera	Juvenile	Chucuito	1	0	0	1	0
R_microptera_Juvenile_7	R_microptera	Juvenile	Chucuito	0	4	18	2	0
R_microptera_Juvenile_8	R_microptera	Juvenile	Chucuito	2	0	14	0	0
R_microptera_Juvenile_9	R_microptera	Juvenile	Chucuito	0	6	1	0	0
R_microptera_Juvenile_10	R_microptera	Juvenile	Chucuito	0	0	12	2	0
R_microptera_Adult_6	R_microptera	Adult	Huata	2	0	3	7	0
R_microptera_Adult_7	R_microptera	Adult	Huata	1	2	0	3	0
R_microptera_Adult_8	R_microptera	Adult	Huata	2	0	0	0	4
R_microptera_Adult_9	R_microptera	Adult	Huata	1	46	157	4	2
R_microptera_Adult_10	R_microptera	Adult	Huata	0	3	0	0	0
R_microptera_Adult_11	R_microptera	Adult	Huata	0	15	0	15	0
R_microptera_Adult_12	R_microptera	Adult	Huata	0	36	78	14	0
R_microptera_Adult_13	R_microptera	Adult	Huata	1	22	35	8	0
R_microptera_Adult_14	R_microptera	Adult	Huata	0	0	18	16	0
R_microptera_Adult_15	R_microptera	Adult	Huata	3	10	0	1	0
R_microptera_Adult_16	R_microptera	Adult	Huata	1	0	15	8	0
R_microptera_Adult_17	R_microptera	Adult	Huata	2	2	23	5	0
R_microptera_Juvenile_11	R_microptera	Juvenile	Huata	2	0	0	6	0
R_microptera_Juvenile_12	R_microptera	Juvenile	Huata	2	12	15	1	0
R_microptera_Juvenile_13	R_microptera	Juvenile	Huata	2	0	12	25	1
R_microptera_Adult_18	R_microptera	Adult	Huancane	1	0	0	6	1
R_microptera_Adult_19	R_microptera	Adult	Huancane	0	26	58	0	0
R_microptera_Adult_20	R_microptera	Adult	Huancane	0	26	69	0	4
R_microptera_Adult_21	R_microptera	Adult	Huancane	0	12	0	2	2
R_microptera_Adult_22	R_microptera	Adult	Huancane	0	0	6	0	0
R_microptera_Adult_23	R_microptera	Adult	Huancane	3	0	67	1	1
R_microptera_Adult_24	R_microptera	Adult	Huancane	0	0	12	8	0
R_microptera_Adult_25	R_microptera	Adult	Huancane	0	0	10	8	0
R_microptera_Adult_26	R_microptera	Adult	Huancane	1	70	0	0	0
R_microptera_Juvenile_14	R_microptera	Juvenile	Huancane	0	7	46	8	4
R_microptera_Juvenile_15	R_microptera	Juvenile	Huancane	0	7	3	3	0
R_microptera_Juvenile_16	R_microptera	Juvenile	Huancane	0	10	12	0	0
R_microptera_Juvenile_17	R_microptera	Juvenile	Huancane	0	0	0	3	0
R_microptera_Juvenile_18	R_microptera	Juvenile	Huancane	3	0	0	6	4
R_microptera_Juvenile_19	R_microptera	Juvenile	Huancane	1	4	0	0	2
R_rolland_Adult_1	R_rolland	Adult	Chucuito	1	0	12	4	0
R_rolland_Adult_2	R_rolland	Adult	Chucuito	1	0	5	2	1
R_rolland_Adult_3	R_rolland	Adult	Chucuito	0	0	18	3	3
R_rolland_Adult_4	R_rolland	Adult	Chucuito	0	0	12	1	1
R_rolland_Adult_5	R_rolland	Adult	Chucuito	0	1	13	2	0
R_rolland_Adult_6	R_rolland	Adult	Chucuito	1	0	10	2	3
R_rolland_Adult_7	R_rolland	Adult	Chucuito	0	0	16	0	0
R_rolland_Adult_8	R_rolland	Adult	Chucuito	0	2	0	1	1
R_rolland_Adult_9	R_rolland	Adult	Chucuito	0	1	13	4	1
R_rolland_Juvenile_1	R_rolland	Juvenile	Chucuito	0	0	15	2	0
R_rolland_Juvenile_2	R_rolland	Juvenile	Chucuito	1	0	9	1	5
R_rolland_Juvenile_3	R_rolland	Juvenile	Chucuito	1	0	6	0	2
R_rolland_Juvenile_4	R_rolland	Juvenile	Chucuito	0	0	10	3	0
R_rolland_Juvenile_5	R_rolland	Juvenile	Chucuito	0	1	17	1	2
R_rolland_Juvenile_6	R_rolland	Juvenile	Chucuito	0	1	15	2	2
R_rolland_Adult_10	R_rolland	Adult	Huata	0	3	0	6	0
R_rolland_Adult_11	R_rolland	Adult	Huata	0	0	4	7	0
R_rolland_Adult_12	R_rolland	Adult	Huata	0	2	26	4	0
R_rolland_Adult_13	R_rolland	Adult	Huata	0	6	18	4	0
R_rolland_Adult_14	R_rolland	Adult	Huata	0	0	2	1	0
R_rolland_Adult_15	R_rolland	Adult	Huata	0	0	20	12	0
R_rolland_Adult_16	R_rolland	Adult	Huata	1	0	5	3	0
R_rolland_Adult_17	R_rolland	Adult	Huata	0	5	32	6	0
R_rolland_Adult_18	R_rolland	Adult	Huata	1	5	6	0	0
R_rolland_Adult_19	R_rolland	Adult	Huata	0	3	8	3	0
R_rolland_Adult_20	R_rolland	Adult	Huata	0	0	12	2	0
R_rolland_Juvenile_7	R_rolland	Juvenile	Huata	2	3	5	5	0
R_rolland_Juvenile_8	R_rolland	Juvenile	Huata	2	7	9	0	0
R_rolland_Juvenile_9	R_rolland	Juvenile	Huata	3	25	0	6	0
R_rolland_Juvenile_10	R_rolland	Juvenile	Huata	1	0	12	7	0
P_occipitalis_Adult_1	P_occipitalis	Adult	Huata	0	5	10	5	0
P_occipitalis_Adult_2	P_occipitalis	Adult	Huata	0	59	6	8	0
P_occipitalis_Adult_3	P_occipitalis	Adult	Huata	0	20	95	3	3
P_occipitalis_Adult_4	P_occipitalis	Adult	Huata	0	25	0	5	0
P_occipitalis_Adult_5	P_occipitalis	Adult	Huata	0	18	97	7	0
P_occipitalis_Adult_6	P_occipitalis	Adult	Huata	0	42	129	0	0
P_occipitalis_Adult_7	P_occipitalis	Adult	Huata	0	18	69	7	0
P_occipitalis_Adult_8	P_occipitalis	Adult	Huata	0	15	68	1	0
P_occipitalis_Adult_9	P_occipitalis	Adult	Huata	0	12	89	13	0
P_occipitalis_Adult_10	P_occipitalis	Adult	Huata	0	15	56	2	2
P_occipitalis_Adult_11	P_occipitalis	Adult	Huata	0	16	48	6	0
P_occipitalis_Adult_12	P_occipitalis	Adult	Huata	0	45	75	5	0
P_occipitalis_Adult_13	P_occipitalis	Adult	Huata	0	12	49	1	0
P_occipitalis_Adult_14	P_occipitalis	Adult	Huata	0	24	65	9	0
P_occipitalis_Juvenile_1	P_occipitalis	Juvenile	Huata	0	29	0	8	5
