# Supplementary material for: Diets of Three Sympatric Grebe Species in Lake Titicaca Indicate Possible Dietary Niche Partitioning
Source: Ecol Evol. 2025 Sep 29;15(10):e72123. doi: 10.1002/ece3.72123 (PMC12480441; doi:10.1002/ece3.72123)
Supplement: Supplementary file 1 — Data S1: Supporting Information. [file ECE3-15-e72123-s001.zip › ece372123-sup-0002-Supinfo2.R]

"==============================Niche Partitioning Between Three Sympatric Grebe Species in Lake Titicaca R Code========================"
"==============================Install Packages========================"
devtools::install_github("droglenc/FSAmisc")
install.packages("vegan")
library(FSAmisc)
library(vegan)
"==============================Numeric Data========================"
Grebe_DietsNum <- read.csv("/Users/danielvillar/Grebe_Diet_Data_All_Species.csv", row.names = 1)
Grebe_DietsNum2 <- Grebe_DietsNum[c("Fish","Insects","Amphipods", "Molluscs", "Miscellaneus_Inverts")]
Grebe_DietsNum2 <- sqrt(Grebe_DietsNum2)
Grebe_ANOSIM_Num <- anosim(x =  Grebe_DietsNum2, 
                          grouping = Grebe_DietsNum$Species,
                          distance = "bray",
                          permutations = 9999)
SIMPERGrebeNum <- simper(Grebe_DietsNum2,
                         Grebe_DietsNum$Species,
                        permutations = 9999,ordered = T)

"==============================Presence-Absence Data========================"
GrebeDietsPA <- read.csv("/Users/danielvillar/GrebeDietsPAAllSpecies.csv", row.names = 1)
Grebe_Diet_Data_All_Species_PA2 <- GrebeDietsPA[c("Fish","Insects","Amphipods", "Molluscs", "Miscellaneus_Inverts")]
Grebe_Diet_Data_All_Species_PA2 <- sqrt(Grebe_Diet_Data_All_Species_PA)
Grebe_ANOSIM_PA2 <- anosim(x =  Grebe_Diet_Data_All_Species_PA2, 
                           grouping = GrebeDietsPA$Species,
                           distance = "bray",
                           permutations = 9999)
SIMPERGrebePA <- simper(Grebe_Diet_Data_All_Species_PA2,
                        GrebeDietsPA$Species,
                        permutations = 9999,ordered = T)
"==============================Schoener's Overlap Index========================"
MultiSpeciesGrebeDiet <- read.csv("/Users/danielvillar/MultiSpeciesGrebeDiet.csv")
P_occipitalis_numeric <- MultiSpeciesGrebeDiet$P_occipitalis_numeric
R_microptera_numeric <- MultiSpeciesGrebeDiet$R_microptera_numeric
R_rolland_numeric <- MultiSpeciesGrebeDiet$R_rolland_numeric
P_occipitalis_pa <- MultiSpeciesGrebeDiet$P_occipitalis_pa
R_microptera_pa <- MultiSpeciesGrebeDiet$R_microptera_pa
R_rolland_pa <- MultiSpeciesGrebeDiet$R_rolland_pa

dietOverlap(P_occipitalis_numeric, R_microptera_numeric, type = "Schoener")
dietOverlap(P_occipitalis_numeric, R_rolland_numeric, type = "Schoener")
dietOverlap(R_microptera_numeric, R_rolland_numeric, type = "Schoener")

dietOverlap(P_occipitalis_pa, R_microptera_pa, type = "Schoener")
dietOverlap(P_occipitalis_pa, R_rolland_pa, type = "Schoener")
dietOverlap(R_microptera_pa, R_rolland_pa, type = "Schoener")


"==============================Make Graphics========================"
NumericAllSpecAvg <- read.csv("/Users/danielvillar/NumericAllSpecAvg.csv")
PAAllSpecAvg <- read.csv("/Users/danielvillar/PAAllSpecAvg.csv")

NumCount2008Plot <- ggplot(data = NumericAllSpecAvg, aes(fill=Target_Species, y=Average, x=Group)) + 
  geom_bar(position="dodge", stat="identity") + theme_classic() + 
  scale_fill_discrete(name = "Prey Category", labels = c("Amphipods", "Fish", "Insects", "Miscellaneous
Invertebrates", "Molluscs")) + theme(axis.text.x = element_text(angle = 90)) +  
  labs(y = "Average Diet Contribution %", x = "Grebe Species")  + ggtitle("Average Contribution of Prey Categories \nin Numeric Diet Counts - 2008") 


PACount2008Plot <- ggplot(data = PAAllSpecAvg, aes(fill=Target_Species, y=Average, x=Group)) + 
  geom_bar(position="dodge", stat="identity") + theme_classic() +
  theme(axis.text.x = element_text(angle = 90)) +  
  labs(y = "Average Diet Contribution %", x = "Grebe Species") + 
  scale_fill_discrete(name = "Prey Category", labels = c("Amphipods", "Fish", "Insects", "Miscellaneous
Invertebrates", "Molluscs")) + ggtitle("Average Contribution of Prey Categories \nin Presence-Absence Diet Counts - 2008") 
